# Supplementary material for: Optimisation of laboratory methods for whole transcriptomic RNA analyses in human left ventricular biopsies and blood samples of clinical relevance
Source: PLoS One. 2019 Mar 14;14(3):e0213685. doi: 10.1371/journal.pone.0213685 (PMC6417664; doi:10.1371/journal.pone.0213685)
Supplement: S1 Data — (ZIP) [file pone.0213685.s008.zip]

Archive with 29 entries (28 files):
- figure 2A.csv
- __MACOSX/
- __MACOSX/._figure 2A.csv
- figure 2B.csv
- __MACOSX/._figure 2B.csv
- figure 3C.csv
- __MACOSX/._figure 3C.csv
- figure 4A.csv
- __MACOSX/._figure 4A.csv
- figure 4B.csv
- __MACOSX/._figure 4B.csv
- figure 4C.csv
- __MACOSX/._figure 4C.csv
- figure 4D.csv
- __MACOSX/._figure 4D.csv
- figure 4E.csv
- __MACOSX/._figure 4E.csv
- figure S1.csv
- __MACOSX/._figure S1.csv
- figure S2.csv
- __MACOSX/._figure S2.csv
- figure S3.csv
- __MACOSX/._figure S3.csv
- figure S4.csv
- __MACOSX/._figure S4.csv
- figure S5.csv
- __MACOSX/._figure S5.csv
- figure S6.csv
- __MACOSX/._figure S6.csv
