# Supplementary material for: Optimisation of laboratory methods for whole transcriptomic RNA analyses in human left ventricular biopsies and blood samples of clinical relevance
Source: PLoS One. 2019 Mar 14;14(3):e0213685. doi: 10.1371/journal.pone.0213685 (PMC6417664; doi:10.1371/journal.pone.0213685)
Supplement: S1 Data — (ZIP) [file pone.0213685.s008.zip › figure 2A.csv]

	- proteinase K #1 (ng RNA/mg tissue)	- proteinase K #2 (ng RNA/mg tissue)	- proteinase K #3 (ng RNA/mg tissue)	+ proteinase K #1 (ng RNA/mg tissue)	+ proteinase K #2 (ng RNA/mg tissue)	+ proteinase K #3 (ng RNA/mg tissue)
A (RNAqueous micro)	442.08	2301.75	951.09	429.90	468.59	709.45
B (mirVana)	715.92	1070.42	1246.24	447.29	934.31	849.30
C (miRCURY tissue)	-	-	-	1304.10	2140.20	1464.37
D (miRNeasy micro)	744.21	829.68	5892.00	762.42	1169.27	1383.76
