# Supplementary material for: Optimisation of laboratory methods for whole transcriptomic RNA analyses in human left ventricular biopsies and blood samples of clinical relevance
Source: PLoS One. 2019 Mar 14;14(3):e0213685. doi: 10.1371/journal.pone.0213685 (PMC6417664; doi:10.1371/journal.pone.0213685)
Supplement: S1 Data — (ZIP) [file pone.0213685.s008.zip › figure 2B.csv]

	260/280 #1	260/280 #2	260/280 #3	260/280 #4	260/280 #5	260/280 #6	260/230 #1	260/230 #2	260/230 #3	260/230 #4	260/230 #5	260/230 #6
A (RNAqueous micro)	1.9	1.87	1.96	1.87	1.95	1.9	1.15	2.16	2.02	1.61	1.59	1.46
B (mirVana)	1.88	1.9	2.06	2.05	1.99	2.03	0.32	1.22	1.63	0.95	0.3	1.41
C (miRCURY tissue)	1.88	1.9	1.89				2.17	2.14	2.15
D (miRNeasy micro)	2.1	2.24	2.1	2.02	2.11	2.05	1.66	2.06	1.64	1.23	2.13	1.61
