# Supplementary material for: Optimisation of laboratory methods for whole transcriptomic RNA analyses in human left ventricular biopsies and blood samples of clinical relevance
Source: PLoS One. 2019 Mar 14;14(3):e0213685. doi: 10.1371/journal.pone.0213685 (PMC6417664; doi:10.1371/journal.pone.0213685)
Supplement: S1 Data — (ZIP) [file pone.0213685.s008.zip › figure 3C.csv]

	RIN #1	RIN #2	RIN #3	RIN #4	RIN #5	RIN #6
A (RNAqueous micro)	N/A	N/A	N/A	N/A	N/A	N/A
B (mirVana)	9.1	8.7	8.9	8.9	8.7	N/A
C (miRCURY tissue)	7.9	7.8	8.6
D (miRNeasy micro)	4	6.3	8.7	7.1	8.7	N/A
