# Supplementary material for: Optimisation of laboratory methods for whole transcriptomic RNA analyses in human left ventricular biopsies and blood samples of clinical relevance
Source: PLoS One. 2019 Mar 14;14(3):e0213685. doi: 10.1371/journal.pone.0213685 (PMC6417664; doi:10.1371/journal.pone.0213685)
Supplement: S1 Data — (ZIP) [file pone.0213685.s008.zip › figure 4A.csv]

	E (miRNeasy serum/plasma) Ct cel-miR-39	F (mirVana) Ct cel-miR-39	G (miRCURY biofluids) Ct cel-miR-39	H (Norgen biotek plasma/serum) Ct cel-miR-39
- glycogen sample 1 replicate 1	16.165	20.697	20.11	20.031
- glycogen sample 1 replicate 2	16.239	20.699	20.15	20.071
- glycogen sample 1 replicate 3	16.383	20.66	20.211	20.059
- glycogen sample 2 replicate 1	16.973	21.774	20.308	20.733
- glycogen sample 2 replicate 2	16.917	21.941	20.263	20.808
- glycogen sample 2 replicate 3	17.128	21.776	20.147	20.607
- glycogen sample 3 replicate 1	15.438	21.66	18.093	19.988
- glycogen sample 3 replicate 2	15.457	21.379	18.167	19.841
- glycogen sample 3 replicate 3	15.472	21.614	18.248	19.899
+ glycogen sample 1 replicate 1	15.008	19.765	19.756	19.511
+ glycogen sample 1 replicate 2	15.063	19.978	19.96	19.8
+ glycogen sample 1 replicate 3	15.154	20.051	19.939	19.708
+ glycogen sample 2 replicate 1	16.54	19.782	20.077	20.73
+ glycogen sample 2 replicate 2	16.576	19.677	20.124	20.722
+ glycogen sample 2 replicate 3	16.562	19.746	20.148	20.821
+ glycogen sample 3 replicate 1	15.011	19.607	18.43	20.062
+ glycogen sample 3 replicate 2	15.039	19.674	18.556	19.975
+ glycogen sample 3 replicate 3	14.986	19.617	18.524	19.985
