# Supplementary material for: Optimisation of laboratory methods for whole transcriptomic RNA analyses in human left ventricular biopsies and blood samples of clinical relevance
Source: PLoS One. 2019 Mar 14;14(3):e0213685. doi: 10.1371/journal.pone.0213685 (PMC6417664; doi:10.1371/journal.pone.0213685)
Supplement: S1 Data — (ZIP) [file pone.0213685.s008.zip › figure 4B.csv]

	E (miRNeasy serum/plasma) Ct miR-16	F (mirVana) Ct miR-16	G (miRCURY biofluids) Ct miR-16	H (Norgen Biotek plasma/serum) Ct miR-16
- glycogen sample 1 replicate 1	19.759	24.529	20.219	20.383
- glycogen sample 1 replicate 2	19.781	24.415	20.333	20.482
- glycogen sample 1 replicate 3	19.836	24.523	20.3	20.414
- glycogen sample 2 replicate 1	19.931	26.554	20.396	21.295
- glycogen sample 2 replicate 2	20.029	26.516	20.462	21.272
- glycogen sample 2 replicate 3	19.862	26.364	20.437	21.171
- glycogen sample 3 replicate 1	19.453	25.824	20.4	21.025
- glycogen sample 3 replicate 2	19.554	25.823	20.292	21.033
- glycogen sample 3 replicate 3	19.481	25.65	20.461	21.004
+ glycogen sample 1 replicate 1	17.356	23.522	19.668	19.946
+ glycogen sample 1 replicate 2	17.618	23.831	19.777	20.091
+ glycogen sample 1 replicate 3	17.72	23.845	19.837	20.024
+ glycogen sample 2 replicate 1	18.682	23.044	20.091	21.486
+ glycogen sample 2 replicate 2	18.681	23.085	20.237	21.264
+ glycogen sample 2 replicate 3	18.648	23.12	20.143	21.319
+ glycogen sample 3 replicate 1	18.451	24.417	20.277	21.274
+ glycogen sample 3 replicate 2	18.573	24.59	20.097	21.236
+ glycogen sample 3 replicate 3	18.323	24.46	20.269	21.144
