# Supplementary material for: Optimisation of laboratory methods for whole transcriptomic RNA analyses in human left ventricular biopsies and blood samples of clinical relevance
Source: PLoS One. 2019 Mar 14;14(3):e0213685. doi: 10.1371/journal.pone.0213685 (PMC6417664; doi:10.1371/journal.pone.0213685)
Supplement: S1 Data — (ZIP) [file pone.0213685.s008.zip › figure 4C.csv]

	E (miRNeasy serum/plasma) Ct miR-21	F (mirVana) Ct miR-21	G (miRCURY biofluids) Ct miR-21	H (Norgen Biotek plasma/serum) Ct miR-21
- glycogen sample 1 replicate 1	23.669	27.462	24.271	23.71
- glycogen sample 1 replicate 2	23.851	27.294	24.337	23.599
- glycogen sample 1 replicate 3	23.829	27.413	24.495	23.699
- glycogen sample 2 replicate 1	24.989	28.266	24.372	24.052
- glycogen sample 2 replicate 2	24.97	28.389	24.26	24.05
- glycogen sample 2 replicate 3	24.882	28.443	24.232	24.129
- glycogen sample 3 replicate 1	22.761	28.071	22.621	23.218
- glycogen sample 3 replicate 2	22.642	27.989	22.523	23.141
- glycogen sample 3 replicate 3	22.482	27.947	22.384	23.183
+ glycogen sample 1 replicate 1	20.371	26.607	23.503	23.198
+ glycogen sample 1 replicate 2	20.568	26.642	23.699	23.386
+ glycogen sample 1 replicate 3	20.518	26.661	23.691	23.427
+ glycogen sample 2 replicate 1	22.726	32.911	23.407	24.04
+ glycogen sample 2 replicate 2	22.623	33.388	23.563	24.117
+ glycogen sample 2 replicate 3	22.474	33.204	23.504	24.046
+ glycogen sample 3 replicate 1	20.649	26.63	21.865	24.619
+ glycogen sample 3 replicate 2	20.892	26.76	21.79	24.595
+ glycogen sample 3 replicate 3	20.918	26.669	21.847	24.62
