# Supplementary material for: Optimisation of laboratory methods for whole transcriptomic RNA analyses in human left ventricular biopsies and blood samples of clinical relevance
Source: PLoS One. 2019 Mar 14;14(3):e0213685. doi: 10.1371/journal.pone.0213685 (PMC6417664; doi:10.1371/journal.pone.0213685)
Supplement: S1 Data — (ZIP) [file pone.0213685.s008.zip › figure 4D.csv]

	E (miRNeasy serum/plasma) Ct miR-92a	F (mirVana) Ct miR-92a	G (miRCURY biofluids) Ct miR-92a	H (Norgen biotek plasma/serum) Ct miR-92a
- glycogen sample 1 replicate 1	20.042	25.172	22.038	21.811
- glycogen sample 1 replicate 2	20.018	25.163	22.149	21.793
- glycogen sample 1 replicate 3	20.117	25.078	22.136	21.927
- glycogen sample 2 replicate 1	21.205	24.993	22.536	22.758
- glycogen sample 2 replicate 2	21.253	25.04	22.793	22.559
- glycogen sample 2 replicate 3	21.147	24.901	22.864	22.551
- glycogen sample 3 replicate 1	21.461	25.384	21.88	22.132
- glycogen sample 3 replicate 2	21.545	25.396	21.903	22.166
- glycogen sample 3 replicate 3	21.357	25.385	22.047	22.16
+ glycogen sample 1 replicate 1	20.284	24.832	22.066	22.032
+ glycogen sample 1 replicate 2	20.492	24.831	22.055	21.991
+ glycogen sample 1 replicate 3	20.464	24.934	22.189	22.073
+ glycogen sample 2 replicate 1	21.93	23.294	21.784	22.518
+ glycogen sample 2 replicate 2	21.798	23.127	21.913	22.526
+ glycogen sample 2 replicate 3	21.94	23.178	21.926	22.672
+ glycogen sample 3 replicate 1	21.272	24.105	21.72	22.538
+ glycogen sample 3 replicate 2	21.294	23.985	21.915	22.583
+ glycogen sample 3 replicate 3	21.31	23.999	21.907	22.52
