# Supplementary material for: Optimisation of laboratory methods for whole transcriptomic RNA analyses in human left ventricular biopsies and blood samples of clinical relevance
Source: PLoS One. 2019 Mar 14;14(3):e0213685. doi: 10.1371/journal.pone.0213685 (PMC6417664; doi:10.1371/journal.pone.0213685)
Supplement: S1 Data — (ZIP) [file pone.0213685.s008.zip › figure 4E.csv]

	miRNeasy serum/plasma Ct cel-miR-39	mirVana Ct cel-miR-39	miRNeasy serum/plasma Ct miR-16	mirVana Ct miR-16	miRNeasy serum/plasma Ct miR-21	mirVana Ct miR-21
30 uL elution volume sample 1 replicate 1	16.819	17.991	19.838	21.514	23.382	25.415
30 uL elution volume sample 1 replicate 2	16.708	17.953	19.761	21.561	23.469	25.448
30 uL elution volume sample 1 replicate 3	16.772	17.855	19.687	21.516	23.501	25.450
30 uL elution volume sample 2 replicate 1	16.518	16.491	18.290	18.509	22.709	23.121
30 uL elution volume sample 2 replicate 2	16.760	16.364	18.534	18.564	22.797	22.986
30 uL elution volume sample 2 replicate 3	16.704	16.313	18.497	18.459	22.692	22.983
50 uL elution volume sample 1 replicate 1	16.659	18.916	19.990	22.561	24.047	26.207
50 uL elution volume sample 1 replicate 2	16.738	18.695	20.319	22.617	24.170	25.962
50 uL elution volume sample 1 replicate 3	16.816	18.643	20.051	22.616	24.115	25.959
50 uL elution volume sample 2 replicate 1	15.812	17.867	17.731	20.613	21.986	24.621
50 uL elution volume sample 2 replicate 2	16.106	17.979	17.613	20.638	22.010	24.790
50 uL elution volume sample 2 replicate 3	15.867	17.964	17.973	20.451	21.800	24.782
