# Supplementary material for: Optimisation of laboratory methods for whole transcriptomic RNA analyses in human left ventricular biopsies and blood samples of clinical relevance
Source: PLoS One. 2019 Mar 14;14(3):e0213685. doi: 10.1371/journal.pone.0213685 (PMC6417664; doi:10.1371/journal.pone.0213685)
Supplement: S1 Data — (ZIP) [file pone.0213685.s008.zip › figure S1.csv]

	- proteinase K #1 (ng RNA/mg tissue)	- proteinase K #2 (ng RNA/mg tissue)	- proteinase K #3 (ng RNA/mg tissue)	+ proteinase K #1 (ng RNA/mg tissue)	+ proteinase K #2 (ng RNA/mg tissue)	+ proteinase K #3 (ng RNA/mg tissue)
A (RNAqueous micro)	1560	3971	2189	1195	903	1359
B (mirVana)	578	910	970	396	1229	760
C (miRCURY tissue)				706	2370	1512
D (miRNeasy micro)	1341	1116	9420	1060	1676	2259
