# Supplementary material for: Optimisation of laboratory methods for whole transcriptomic RNA analyses in human left ventricular biopsies and blood samples of clinical relevance
Source: PLoS One. 2019 Mar 14;14(3):e0213685. doi: 10.1371/journal.pone.0213685 (PMC6417664; doi:10.1371/journal.pone.0213685)
Supplement: S1 Data — (ZIP) [file pone.0213685.s008.zip › figure S2.csv]

	sample 1	sample 2	sample 3	sample 4	sample 5	sample 6	sample 7	sample 8
elution volume 100 uL	447.3	715.9	934.3	1070.4	849.3	1246.2	794.1	584.7
elution volume 50 uL	692.2	564.7	661.6	649.4
elution volume 30 uL	726.2	704.8	543.4	913.9
