# Supplementary material for: Optimisation of laboratory methods for whole transcriptomic RNA analyses in human left ventricular biopsies and blood samples of clinical relevance
Source: PLoS One. 2019 Mar 14;14(3):e0213685. doi: 10.1371/journal.pone.0213685 (PMC6417664; doi:10.1371/journal.pone.0213685)
Supplement: S1 Data — (ZIP) [file pone.0213685.s008.zip › figure S3.csv]

	miR-15b	miR-16	miR-21	miR-24	miR-92a	miR-103	miR-126	miR-132
sample 1 replicate 1	32.081	24.950	27.898	26.750	25.022	32.563	29.856	Undetermined
sample 1 replicate 2	31.956	25.080	27.988	26.848	25.189	33.001	30.034	Undetermined
sample 1 replicate 3	31.967	24.939	28.023	26.964	25.286	32.596	30.086	Undetermined
sample 2 replicate 1	29.375	21.735	24.602	22.879	22.800	30.249	28.020	Undetermined
sample 2 replicate 2	29.368	21.820	24.649	22.968	22.844	30.168	28.088	Undetermined
sample 2 replicate 3	29.243	21.954	24.672	22.870	23.058	30.012	28.135	Undetermined
