# Supplementary material for: Optimisation of laboratory methods for whole transcriptomic RNA analyses in human left ventricular biopsies and blood samples of clinical relevance
Source: PLoS One. 2019 Mar 14;14(3):e0213685. doi: 10.1371/journal.pone.0213685 (PMC6417664; doi:10.1371/journal.pone.0213685)
Supplement: S1 Data — (ZIP) [file pone.0213685.s008.zip › figure S4.csv]

Raw counts of the top 35 miRs in LV biopsies
mirbase-id	20061-001	20061-002	20061-003	20061-004	20061-005	20061-006	20061-007	20061-008	20061-009	20061-010	20061-011	20061-012	20061-013	20061-014	20061-015	20061-016	20061-017	20061-018	20061-019	20061-020	20061-021	20061-022	20061-023	20061-024	20061-025	20061-026	20061-027	20061-028	20061-029	20061-030	20061-031	20061-032	20061-033	20061-034	20061-035	20061-036	20061-037	20061-038	20061-039	20061-040	20061-041	20061-042	20061-043	20061-044	20061-045	20061-046	20061-047	20061-048
hsa-let-7a-5p	1519018	1174680	1403870	1295339	1136488	1022685	1419638	1535724	893340	1247743	1432321	1062488	1069799	968173	405234	790462	1309786	1760726	1209007	1416689	800040	653421	1424875	1147665	1458496	1978534	1779470	1032151	1765521	1327071	1125416	899472	1762921	901972	1870045	1611376	890493	1215698	873229	1963582	1587909	1531371	1342356	1227729	999877	1621244	1873098	1805747
hsa-let-7b-5p	258488	220284	238869	211428	191303	178417	256369	265330	181356	255278	240512	172060	184300	177278	96027	162969	254132	318440	235340	216452	175608	118785	239959	207439	279235	336335	350018	202940	290498	243689	197158	154607	306830	154421	320171	254054	142924	208447	157597	361339	266914	271646	229919	202194	179099	253018	301325	284009
hsa-let-7c-5p	93214	77210	80977	65410	66817	58794	94406	86079	57700	79590	93416	61417	61029	58921	26571	50349	86283	92111	68996	71760	48404	34581	90042	79548	98174	114300	125948	52866	93039	84719	55058	49867	97873	42775	98567	76098	50064	68549	44655	105340	69414	76803	87048	71156	63133	87926	99278	80226
hsa-let-7f-5p	1129400	783689	954746	881648	796305	693970	932101	974231	568012	827696	918939	755212	769751	643943	242548	540368	795257	1129630	803142	981072	483003	490055	953855	755026	893857	1274917	953787	725399	1177306	893120	830123	630523	1152332	613386	1203710	1125640	613372	825181	567689	1123970	1057222	988888	863747	835703	668446	1061315	1216722	1062679
hsa-let-7i-5p	98647	76547	111634	71799	72867	72783	82147	120734	56407	81077	87105	71413	73783	70761	24330	61462	63158	88701	77007	87943	71571	46468	84974	68202	91395	131018	128634	66733	111496	74363	71298	62860	123630	55233	120504	97756	59111	79573	53348	169678	92821	101206	101346	88658	64701	99744	112901	117643
hsa-miR-1	4745050	2990450	3313555	4256853	3447303	3370269	5351578	3119633	2046129	3944184	2959248	3439080	3103887	2316499	1028635	2483120	2852630	4976937	3420840	4409471	1718931	2686966	3035260	4697725	2948309	3540597	2613260	3283355	4114790	3334096	3222770	3021218	4880412	2323451	3433702	3601776	2423035	2911992	2838139	1829942	4670987	4621513	2557929	2953289	2204019	2587773	2961727	3548794
hsa-miR-101-3p	156609	114855	139895	113671	101438	89672	138916	116726	67414	127709	93563	78780	88880	64817	34739	84654	60567	103236	86764	89311	66406	54539	103505	78359	126112	168272	167578	94057	119804	91338	97837	76996	136607	66306	126374	100400	70273	107108	67594	82686	89604	107450	97447	89545	50767	97622	88739	94046
hsa-miR-103a-3p	113576	108935	145477	107325	98607	76277	149816	132668	89372	102502	113585	83525	80836	80886	38793	75732	87994	112172	96515	102066	98501	62863	110248	92221	105748	137159	151934	88423	127944	85677	103769	94087	161584	61755	126499	123305	66571	92853	62848	149884	98754	128757	93891	97196	72369	92157	103287	112503
hsa-miR-103b	113576	108935	145477	107325	98607	76277	149816	132668	89372	102502	113585	83525	80836	80886	38793	75732	87994	112172	96515	102066	98501	62863	110248	92221	105748	137159	151934	88423	127944	85677	103769	94087	161584	61755	126499	123305	66571	92853	62848	149884	98754	128757	93891	97196	72369	92157	103287	112503
hsa-miR-125a-5p	274013	188229	216132	220365	196688	204878	357433	238952	165818	218323	204466	180851	193154	196374	64105	171443	180439	229511	205264	203430	177641	138978	332515	276005	249869	302170	353135	218281	267148	211420	202724	175169	304637	122665	235783	252956	145739	208180	153339	323387	215392	219965	229552	194279	161193	201443	227996	248869
hsa-miR-125b-5p	631489	458994	482818	385574	429980	367408	744989	429249	430597	435110	609173	330277	422345	356539	133880	357065	439645	426596	398333	390087	345979	228094	634091	544516	646662	873598	978811	329816	592887	517656	460927	368942	551202	220912	575457	594988	406986	441533	256564	791766	377740	452230	452361	473184	393548	477372	490211	432982
hsa-miR-126-3p	928810	776606	744751	934725	770769	608726	962553	1035317	560448	677792	619413	643926	585244	637344	198624	572599	577706	982784	694833	780040	448731	442310	861005	630013	642087	1077250	785793	723400	965571	603302	861067	625338	1137055	599861	1107477	969021	533848	823860	517639	615908	1023518	952308	736152	719874	557646	841671	967650	978777
hsa-miR-126-5p	127486	123396	111565	125759	108685	81263	137329	129405	67765	115041	77177	82656	76477	75470	27128	71967	77096	118744	86680	96876	54462	65694	97936	77529	84783	122336	105225	101509	116717	81023	115004	78102	140265	83177	125559	126357	76590	106982	66596	73350	123369	115868	88187	85496	61962	92577	101408	109758
hsa-miR-133a-3p	523126	444511	403547	540885	443784	397875	488145	374494	318315	628611	436244	386658	363132	320202	156970	379607	393458	521642	435702	457661	338785	325914	399185	302008	450992	585704	365610	448271	559100	366874	394814	388807	722418	221040	484239	448818	415780	465410	356989	272923	550670	583858	354495	449126	374693	352462	364947	421408
hsa-miR-143-3p	739574	534248	655901	599796	461920	459791	787071	587850	428401	582303	622529	543355	456760	508997	202214	445741	323825	551411	523707	557340	570631	322911	644464	526999	570566	746268	614228	459825	595089	504195	506692	429028	779974	379544	605265	678561	428132	494148	318642	860670	687293	645636	537408	444112	317184	528261	684808	743766
hsa-miR-16-5p	697181	914363	1810234	755668	705412	490390	924813	1082030	608491	580999	616992	598077	565586	527692	237316	659048	612697	689476	646835	929042	843059	502590	711044	485291	765432	946795	1075989	742558	1015356	610094	715898	853021	1467113	583701	1002117	761801	459747	769339	486741	940182	632383	1547967	748356	809939	509585	975857	758385	1106161
hsa-miR-199a-3p	251159	139828	339525	191741	172427	212311	172515	325277	135904	146771	288107	213321	177021	157827	66685	148262	127019	239007	181891	195507	209275	86367	255267	166017	240681	380881	563657	132639	264090	154276	142881	124600	276866	118390	313021	204859	100522	204813	120153	913391	221670	236689	340899	263295	110375	263942	286602	359767
hsa-miR-199b-3p	113975	63732	154379	86760	77846	96040	77595	148365	61450	66660	130371	96372	80351	71651	29616	67347	57068	107403	82016	88692	93791	38684	115724	74799	109338	174802	257105	59611	120585	70636	64274	56424	125431	53809	144124	92374	45661	93862	54522	413688	100195	107569	156055	120632	50298	121808	131553	163518
hsa-miR-208b-3p	85776	75371	65482	78375	68952	53433	76373	56940	73772	67540	99756	56984	51187	45051	22905	57400	57524	83957	70159	75816	28516	40668	58432	46491	64765	107734	69897	59043	84623	85468	67643	51169	92001	51717	92430	92245	38020	62782	44360	73321	85949	83983	66029	77017	55495	95898	80408	66090
hsa-miR-21-5p	86846	79698	143710	63968	76529	45321	72522	144652	69477	70951	131603	49739	46323	51649	16702	44220	53208	72033	47318	51344	35074	29861	65182	36989	73517	136433	146054	46448	67943	122364	57482	37040	107513	34038	111312	100606	37916	54055	30521	880591	65774	66098	102521	63625	26990	77661	101488	56491
hsa-miR-24-3p	184361	151305	169824	173485	149527	120235	193510	152625	132246	154400	216277	123706	121798	104155	43126	101184	136881	178880	125777	146045	88567	75081	176737	128467	150788	271355	194898	112924	169824	155562	136381	110766	217498	75570	189023	205220	87506	139014	86407	240879	191806	190876	146869	159040	108660	197072	192112	197297
hsa-miR-26a-5p	585515	449623	482471	505434	440174	407832	649008	498620	338441	452880	362635	368056	380496	356397	122887	337479	350153	545222	401763	459986	320720	292567	547368	497286	506237	678564	739918	434241	535206	445724	441980	367348	623112	284166	607310	445976	287109	479702	338814	496839	490519	517453	513111	429248	324160	434517	455678	536978
hsa-miR-26b-5p	174260	130531	145755	147526	130697	126631	197319	159543	90990	122155	114963	116258	108849	100185	33731	96211	109583	164732	110044	141690	78766	78366	147192	138852	135653	177444	175402	118892	156140	136621	134662	110379	182137	88222	174284	137204	78285	131621	93908	164775	144924	153760	145425	119124	95364	127380	146586	159190
hsa-miR-27b-3p	150921	119087	118756	118615	118206	85829	134613	105084	92756	114679	139946	86495	92876	79597	27029	69484	104011	135509	96229	106153	51005	52465	126227	86334	142180	214792	131836	100397	146432	147861	114612	79581	167839	78344	162669	165645	78451	104148	68668	174278	148500	134548	108619	113684	79941	174661	166084	120701
hsa-miR-29c-3p	99371	88294	73180	75868	85052	67364	84347	70447	58132	116361	81797	63917	78671	55618	22287	61869	67935	84144	77129	69465	46194	43300	84202	59807	89065	146603	95514	81012	119153	72685	89750	59804	97200	59221	114814	92711	77004	100884	53909	58022	85041	87085	73082	80679	51482	87248	73640	63056
hsa-miR-3074-5p	92321	75786	85019	86868	74871	60205	96885	76398	66242	77339	108266	61917	61011	52173	21595	50683	68555	89590	62998	73113	44352	37582	88494	64297	75523	135851	97563	56535	85015	77915	68283	55448	108894	37832	94630	102716	43825	69605	43279	120549	96028	95571	73512	79643	54431	98649	96215	98744
hsa-miR-30a-5p	154682	125675	122475	134525	124795	101019	153464	124758	97904	135002	124960	99452	108868	79598	41987	98425	98792	142433	117750	116313	90278	75482	119798	91487	121248	183590	131761	109534	150195	103076	148285	102764	164928	80406	148890	143025	103270	124143	85411	108596	137073	139862	109150	116568	80872	126903	117549	105722
hsa-miR-30d-5p	185842	157965	172017	205115	175650	130745	240522	167397	136780	184216	171843	126941	152019	115835	56505	118870	183038	199714	139517	140796	116001	88603	212484	158031	162034	231755	194864	140333	191497	157969	221463	138435	221058	97594	224086	192293	129668	163870	115328	154814	175351	189499	153822	155943	125698	169379	152622	145243
hsa-miR-30e-5p	183041	161935	134820	139268	151250	107271	153385	122311	99410	156384	119323	102937	109679	81339	32909	103130	104976	146037	118424	111236	71862	77892	119964	97359	123792	194979	127817	114814	145614	125219	155045	102001	159236	80967	149499	136625	96204	136975	88350	99437	126354	130610	110804	119382	91078	124565	111738	96617
hsa-miR-378a-3p	117038	80489	64910	123516	121078	104699	168440	88120	79609	120473	88660	82619	90929	62135	43921	75833	94616	121582	117510	108148	90177	72160	125062	156837	107780	144072	123408	117570	128463	105664	109492	98510	155163	55693	121500	115338	90877	86042	85893	61805	108310	110143	75514	81876	96297	77700	117933	107807
hsa-miR-486-3p	97464	136824	177369	85774	95885	78262	177196	106888	90807	127884	98184	85896	94052	78157	43244	103485	99743	131259	102547	157294	88562	74219	80789	61516	90629	105964	115907	127903	158194	99534	124924	141585	204832	64773	93738	106432	66711	93246	81113	84494	127562	165918	72643	117853	111255	103565	120739	126956
hsa-miR-486-5p	97464	136824	177369	85774	95885	78262	177196	106888	90807	127884	98184	85896	94052	78157	43244	103485	99743	131259	102547	157294	88562	74219	80789	61516	90629	105964	115907	127903	158194	99534	124924	141585	204832	64773	93738	106432	66711	93246	81113	84494	127562	165918	72643	117853	111255	103565	120739	126956
hsa-miR-499a-5p	102879	72629	63700	82619	75745	59850	90910	66112	49109	70058	67811	61605	56843	26560	17133	51657	58626	90492	62187	73188	26313	38139	49284	56581	64066	94185	50919	60829	84035	73428	69642	48586	91821	44070	87077	85161	36388	63727	45956	52707	79318	67198	53501	63540	48335	75935	77177	67739
hsa-miR-499b-3p	102890	72632	63703	82633	75751	59858	90923	66116	49110	70063	67823	61613	56846	26562	17136	51657	58645	90492	62190	73188	26324	38145	49292	56591	64087	94200	50921	60843	84052	73446	69655	48586	91825	44100	87086	85164	36402	63731	45961	52714	79334	67199	53510	63560	48350	75947	77181	67739
hsa-miR-92a-3p	63804	62485	88764	54601	54213	39185	77301	64401	45395	63017	41402	42018	52018	46866	18256	48812	54397	56308	58230	62957	53215	40762	72108	47909	58483	72674	81267	62442	77705	47667	53052	58284	81564	36709	61370	54265	34345	54998	42221	55246	44072	78147	49643	54542	43417	49547	50441	64586
