# Supplementary material for: Optimisation of laboratory methods for whole transcriptomic RNA analyses in human left ventricular biopsies and blood samples of clinical relevance
Source: PLoS One. 2019 Mar 14;14(3):e0213685. doi: 10.1371/journal.pone.0213685 (PMC6417664; doi:10.1371/journal.pone.0213685)
Supplement: S1 Data — (ZIP) [file pone.0213685.s008.zip › figure S5.csv]

	sample 1	sample 2	sample 3	sample 4	sample 5	sample 6	sample 7	sample 8	sample 9	sample 10	sample 11	sample 12	sample 13	sample 14	sample 15	sample 16	sample 17
UniSp3 IPC	17.912	17.817	17.937	17.931	17.98	18.14	17.872	17.832	17.936	17.916	17.698	17.884	17.944	17.903	17.886	17.897	17.998
UniSp3 IPC	17.904	17.817	17.907	18.002	18.131	17.997	17.954	17.878	17.996	17.88	17.83	17.907	18.009	17.935	17.944	17.971	18.008
UniSp3 IPC	18.128	17.869	18.022	18.173	18.294	18.272	17.984	18.005	18.166	18.34	17.937	18.223	17.815	20.138	18.577	18.164	18.242
UniSp3 IPC	17.984	18.284	18.364	18.34	18.373	18.471	18.349	18.336	18.941	18.367	18.918	18.285	18.858	18.33	18.774	18.239	18.48
UniSp3 IPC	18.171	18.32	18.372	18.363	18.344	18.552	18.293	18.27	18.819	17.898	17.834	18.319	18.914	18.263	17.959	18.181	18.459
UniSp3 IPC	17.951	18.209	18.319	17.908	18.422	18.49	18.453	18.509	18.997	18.317	18.249	18.409	18.749	18.408	18.993	18.277	18.535
hsa-miR-16-5p	21.997	21.248	20.453	20.773	19.182	20.45	21.962	21.653	21.788	15.353	20.905	19.287	22.298	22.936	22.832	20.8	20.367
hsa-miR-126-3p	23.667	24.258	22.959	23.85	22.584	24.184	24.776	24.194	23.921	21.605	23.307	20.548	24.232	25.53	24.981	23.738	25.126
hsa-miR-24-3p	24.854	25.419	23.556	25.138	23.505	24.855	25.941	24.709	24.625	22.009	24.244	21.526	25.472	26.486	26.4	24.889	25.998
hsa-miR-103a-3p	25.916	26.145	24.167	24.927	23.298	25.908	27.16	25.952	25.273	21.554	24.676	21.497	25.71	28.195	26.873	24.778	26.605
hsa-miR-21-5p	23.902	24.187	22.432	24.08	22.221	23.419	24.232	24.238	22.954	19.871	23.17	20.589	23.807	24.567	24.646	23.341	23.897
hsa-miR-92a-3p	24.578	24.226	23.428	23.893	22.625	23.831	24.026	24.522	24.797	18.837	22.707	21.861	25.162	25.694	25.519	23.954	23.914
hsa-miR-15b-5p	27.55	27.521	25.442	26.389	24.469	27.094	28.299	26.904	26.73	22.749	26.112	23.337	27.41	27.995	28.175	26.263	27.255
hsa-miR-132-3p	32.469	32.788	30.368	Undetermined	30.719	31.797	32.244	33.799	31.552	28.276	31.558	29.197	32.68	32.377	32.541	32.406	32.794
