# Supplementary material for: Optimisation of laboratory methods for whole transcriptomic RNA analyses in human left ventricular biopsies and blood samples of clinical relevance
Source: PLoS One. 2019 Mar 14;14(3):e0213685. doi: 10.1371/journal.pone.0213685 (PMC6417664; doi:10.1371/journal.pone.0213685)
Supplement: S1 Data — (ZIP) [file pone.0213685.s008.zip › figure S6.csv]

Biopsy mass (mg)	Total RNA Nanodrop (ug)	RIN
2.4	3.2355	8.3
1	1.2555	7.8
2	1.4985	8
1.1	1.2375	8.4
2.2	2.5155	8.6
0.8	1.071	N/A
0.7	0.981	8.3
0.5	1.341	8.2
0.8	1.089	2.4
1	1.0485	7.9
1.5	2.3175	8.1
1.6	1.422	8.3
0.3	1.7055	7.7
0.8	1.3275	8.3
3.3	5.166	8
0.5	0.828	7.6
1	2.1465	8.3
4	3.672	7.7
1.2	1.791	8.4
0.3	0.4545	7.8
1	1.602	8
1.7	3.825	8.2
4	2.205	8.2
0.5	1.3095	8.5
2.3	4.113	8.5
2	1.9485	8.3
4	5.7645	8.6
1	1.2555	8.3
2.1	1.7145	8.1
4.3	7.245	8.4
3	4.77	6.8
4.3	5.346	8
5.2	6.372	8
3	4.2165	7.9
4.2	6.129	8.2
4	5.1885	8
3	4.131	8.1
4.4	5.913	7.7
4.5	7.38	8.3
4.1	3.1995	7.9
1.2	1.197	8.1
3.3	5.7645	8.4
1.5	2.9655	8.5
1.2	1.4175	8.3
2	2.205	8.4
3.2	4.4685	8.2
2	1.3815	8.5
4.2	4.7655	7.9
2.3	2.5875	7.5
0.5	1.2105	8.2
0.1	0.3915	7.8
2.5	2.1015	8
2	2.304	8.4
0.1	0.45	8
0.8	1.8495	5.5
0.2	0.5355	8.2
0.1	0.495	8.4
0.5	0.8415	8.4
1.7	2.394	8.3
1	1.7055	8.4
0.3	0.7155	7.5
1.1	1.152	7.7
2.2	2.8665	8.1
0.2	0.558	8.5
1.5	1.278	8.2
4.3	5.9625	8.1
1.2	1.575	8
0.6	0.9	8.4
0.4	0.801	8.2
1.8	2.727	8.3
4.5	5.76	7.7
2.7	4.1895	7.2
2.8	5.3775	7.9
5	5.247	8.1
3.5	3.168	8.1
2.5	2.5875	7.8
4.1	3.4965	8.3
6	8.082	8
0.9	1.0935	8.3
3.8	5.0355	8.4
5	5.139	8
3.6	5.391	7.5
4.1	5.3595	8.1
4.4	5.598	8.5
4.1	5.0175	8.4
2.5	3.7665	8
4.4	6.921	8.5
3.5	2.997	7.8
1.5	1.4715	7.2
3.4	4.761	8.1
2.5	2.3985	8.3
1.7	2.2005	8.2
1.4	1.8945	8.3
1.3	1.485	8.2
0.8	1.386	8.5
4.4	5.697	8.4
